# Supplementary material for: Magnetoliposomes Based on Magnetic/Plasmonic Nanoparticles Loaded with Tricyclic Lactones for Combined Cancer Therapy
Source: Pharmaceutics. 2021 Nov 10;13(11):1905. doi: 10.3390/pharmaceutics13111905 (PMC8625448; doi:10.3390/pharmaceutics13111905)
Supplement: Supplementary file 1 [file pharmaceutics-13-01905-s001.zip]

Archive with 1 entries (1 files):
- pharmaceutics-1346075-supplementary.pdf
